# Supplementary material for: Cross-Talks between RKIP and YY1 through a Multilevel Bioinformatics Pan-Cancer Analysis
Source: Cancers (Basel). 2023 Oct 11;15(20):4932. doi: 10.3390/cancers15204932 (PMC10605344; doi:10.3390/cancers15204932)
Supplement: Supplementary file 1 [file cancers-15-04932-s001.zip]

Archive with 14 entries (14 files):
- Figure S1.pdf
- Figure S2.pdf
- Figure S3.pdf
- Figure S4.pdf
- Table S1.pdf
- Table S10.xlsx
- Table S2.xlsx
- Table S3.xlsx
- Table S4.xlsx
- Table S5.xlsx
- Table S6.xlsx
- Table S7.xlsx
- Table S8.xlsx
- Table S9.xlsx
